# Supplementary material for: Dissipation and Dietary Risk Assessment of Pydiflumetofen Residues in Soybean
Source: Molecules. 2022 Dec 2;27(23):8465. doi: 10.3390/molecules27238465 (PMC9738132; doi:10.3390/molecules27238465)
Supplement: Supplementary file 1 [file molecules-27-08465-s001.zip]

Archive with 1 entries (1 files):
- molecules-1977042-supplementary.pdf
